# Supplementary material for: Integrated Single-Cell RNA-Sequencing Analysis of Aquaporin 5-Expressing Mouse Lung Epithelial Cells Identifies GPRC5A as a Novel Validated Type I Cell Surface Marker
Source: Cells. 2020 Nov 11;9(11):2460. doi: 10.3390/cells9112460 (PMC7697677; doi:10.3390/cells9112460)
Supplement: Supplementary file 1 [file cells-09-02460-s001.zip]

Archive with 9 entries (9 files):
- 2020-11-09_New Suppl/Horie-Castaldi et al_new Supplementary Figure S2.pdf
- 2020-11-09_New Suppl/Horie-Castaldi et al_new Supplementary Figure S3.pdf
- 2020-11-09_New Suppl/Horie-Castaldi et al_NEW Supplementary Figure S4.pdf
- 2020-11-09_New Suppl/Horie-Castaldi et al_new Supplementary Figure S5.pdf
- 2020-11-09_New Suppl/Horie-Castaldi et al_new Supplementary Figure S6.pdf
- 2020-11-09_New Suppl/Horie-Castaldi et al_NEW Supplementary Figure S7.pdf
- 2020-11-09_New Suppl/Horie-Castaldi et al_NEW Supplementary Figure S8.pdf
- 2020-11-09_New Suppl/Horie-Castaldi et al_NEW Supplementary Tables.xlsx
- 2020-11-09_New Suppl/Horie-Castaldi et al_Supplementary Figure S1.pdf
