# Supplementary material for: Integrated Single-Cell RNA-Sequencing Analysis of Aquaporin 5-Expressing Mouse Lung Epithelial Cells Identifies GPRC5A as a Novel Validated Type I Cell Surface Marker
Source: Cells. 2020 Nov 11;9(11):2460. doi: 10.3390/cells9112460 (PMC7697677; doi:10.3390/cells9112460)
Supplement: Supplementary file 1 [file cells-09-02460-s001.zip › 2020-11-09_New Suppl/Horie-Castaldi et al_NEW Supplementary Tables.xlsx]

## Sheet: Supplementary Table S1
Supplementary Table S1
Enriched genes in each cluster
Gene Symbol	Cluster	Cell type	Average logFC	Adjusted p value
Slc16a11	C1	Club	1.34854	6.23728e-08
Pon1	C1	Club	1.3987	8.23926e-07
Fam46c	C1	Club	1.28942	7.32792e-05
Reep6	C1	Club	1.35653	0.000226066
Cp	C1	Club	1.82047	0.000742111
Scgb3a2	C1	Club	3.63454	0.00171536
Scgb1a1	C1	Club	3.92044	0.00248344
Slc4a5	C1	Club	1.1166	0.00413981
Hp	C1	Club	2.7698	0.00681982
Pigr	C1	Club	2.12789	0.00839304
Aldh3a1	C1	Club	1.4361	0.0164931
Mgst1	C1	Club	1.73129	0.0179192
Krt5	C2	Basal	1.35367	3.49741e-09
Trp63	C2	Basal	1.68622	8.15861e-08
Aqp3	C2	Basal	1.91626	4.11794e-07
Defb1	C2	Basal	1.67298	3.62875e-06
Aqp4	C2	Basal	1.39611	5.40061e-06
Hs3st3b1	C2	Basal	1.23269	7.30007e-06
Plch2	C2	Basal	1.00109	5.04243e-05
Dcn	C2	Basal	2.82495	0.000119294
Fxyd3	C2	Basal	2.04579	0.000259323
Ltbp4	C2	Basal	1.71112	0.000272794
Apoe	C2	Basal	3.72917	0.00078643
Krt15	C2	Basal	3.11528	0.00197957
Dst	C2	Basal	1.6223	0.00220975
Wnt4	C2	Basal	1.28045	0.00458829
Ifitm1	C2	Basal	2.60314	0.0065628
Rps16	C2	Basal	1.39552	0.00672643
Epas1	C2	Basal	2.35991	0.00733191
Rpl15	C2	Basal	1.06133	0.0103556
Tmem176b	C2	Basal	1.60618	0.0119043
Fmo2	C2	Basal	1.31233	0.0142055
Rpl28-ps1	C2	Basal	1.1426	0.0172691
Rpl26	C2	Basal	1.36679	0.0196127
Dapl1	C2	Basal	1.21323	0.0206454
Gm10051	C2	Basal	1.00587	0.0223761
Rps18-ps3	C2	Basal	1.07949	0.0235615
Gm11361	C2	Basal	1.51232	0.0255723
Rps26	C2	Basal	1.41664	0.0310797
Egr1	C2	Basal	1.88742	0.0320309
Rps18	C2	Basal	1.13605	0.0347889
Ifitm3	C2	Basal	2.08931	0.0420321
Gstm2	C2	Basal	1.84991	0.0444267
Rps16-ps2	C2	Basal	1.43325	0.0484839
Adam19	C3	AT2	1.0141	2.39587e-05
Ppp1r14c	C3	AT2	1.03809	9.64974e-05
S100g	C3	AT2	2.9323	0.000159537
H2-Aa	C3	AT2	2.3496	0.000168292
Fbp2	C3	AT2	1.23268	0.00020298
Mlc1	C3	AT2	1.7062	0.000370563
H2-Ab1	C3	AT2	2.74798	0.000373563
Ptgs2	C3	AT2	1.15866	0.000502077
Slc34a2	C3	AT2	2.61082	0.000600102
Fabp5	C3	AT2	1.04712	0.000750663
Dram1	C3	AT2	1.62423	0.00114593
Etv5	C3	AT2	1.46869	0.00129973
Sftpd	C3	AT2	3.43733	0.00142855
Sftpa1	C3	AT2	4.0713	0.00145559
Sftpc	C3	AT2	5.68187	0.00146493
H2-Eb1	C3	AT2	1.54902	0.00151246
Scd1	C3	AT2	3.64724	0.00254742
Fasn	C3	AT2	2.36192	0.00323315
Sftpb	C3	AT2	2.79343	0.00364666
Napsa	C3	AT2	2.20965	0.00506128
Cxcl15	C3	AT2	2.86743	0.00656981
Egfl6	C3	AT2	1.72798	0.00778148
Ctsc	C3	AT2	1.72131	0.0166457
Cd36	C3	AT2	1.51901	0.017273
Cd74	C3	AT2	2.18793	0.018419
Lyz2	C3	AT2	3.19131	0.0204705
Enpep	C3	AT2	1.13378	0.021634
Npc2	C3	AT2	2.39483	0.0220498
Lamp3	C3	AT2	2.88108	0.0342642
Ager	C4	AT1	4.26066	8.52371e-23
Rtkn2	C4	AT1	3.00615	2.21991e-12
Col4a3	C4	AT1	2.27526	2.47e-12
Clic5	C4	AT1	3.15178	3.34292e-12
Spock2	C4	AT1	2.0631	3.50658e-12
Sparc	C4	AT1	2.7263	3.90118e-12
Akap5	C4	AT1	3.03307	4.28763e-12
Vegfa	C4	AT1	2.76623	4.87808e-12
Hopx	C4	AT1	2.86842	7.75991e-12
Fam189a2	C4	AT1	2.88949	7.83936e-12
Pmp22	C4	AT1	2.98344	7.86832e-12
Emp2	C4	AT1	2.47484	2.45252e-11
Col4a4	C4	AT1	2.74967	5.76889e-11
Dusp7	C4	AT1	1.64226	1.22259e-10
Dpysl2	C4	AT1	1.86194	1.23016e-10
Cldn18	C4	AT1	2.18186	2.10911e-10
Malat1	C4	AT1	1.13777	4.97399e-10
Limch1	C4	AT1	1.97332	8.35758e-10
Lama3	C4	AT1	1.66031	9.33489e-10
Cav1	C4	AT1	2.26837	1.00686e-09
Cadm1	C4	AT1	2.56659	1.59958e-09
Pxdc1	C4	AT1	1.87181	2.15837e-09
Timp3	C4	AT1	1.70398	4.25911e-09
Igfbp7	C4	AT1	1.92742	4.83522e-09
Cryab	C4	AT1	2.1076	5.08176e-09
Msn	C4	AT1	2.21683	6.03011e-09
Aqp5	C4	AT1	1.72226	6.33401e-09
Ndnf	C4	AT1	1.8216	8.03508e-09
Ahnak	C4	AT1	1.98308	8.10702e-09
Tspan8	C4	AT1	2.25606	8.35008e-09
Qk	C4	AT1	2.01754	1.0634e-08
Gprc5a	C4	AT1	1.96071	1.50438e-08
Cyp2b10	C4	AT1	2.08373	2.59338e-08
Neat1	C4	AT1	2.0925	2.80291e-08
Lmo7	C4	AT1	1.9432	4.58181e-08
Cped1	C4	AT1	2.24106	1.04034e-07
Ndst1	C4	AT1	1.66568	1.04973e-07
F2r	C4	AT1	1.69496	1.0887e-07
Scd2	C4	AT1	2.00553	1.25199e-07
Rgcc	C4	AT1	1.80725	1.3359e-07
Col4a2	C4	AT1	1.71094	1.45775e-07
Slc44a2	C4	AT1	1.47896	1.58731e-07
Slco3a1	C4	AT1	1.61026	2.04309e-07
Igfbp6	C4	AT1	1.80405	2.15161e-07
Prdx6	C4	AT1	1.10937	2.15731e-07
Mal2	C4	AT1	1.69336	2.17338e-07
Npnt	C4	AT1	1.41431	2.91424e-07
Macf1	C4	AT1	1.5208	3.437e-07
Myo1b	C4	AT1	1.96178	4.03361e-07
Flrt3	C4	AT1	2.69427	4.14629e-07
Rab11fip1	C4	AT1	1.5234	6.5628e-07
Igfbp2	C4	AT1	1.48071	6.63397e-07
Fgf1	C4	AT1	1.7438	7.16759e-07
Myo1c	C4	AT1	1.68676	8.47291e-07
Abca5	C4	AT1	1.58775	1.06587e-06
Clic3	C4	AT1	1.7821	1.19373e-06
Scnn1a	C4	AT1	1.40996	1.24125e-06
Ppp3ca	C4	AT1	1.58989	2.08391e-06
Mpp5	C4	AT1	1.63161	2.42575e-06
Pdgfa	C4	AT1	1.58504	2.46255e-06
Fads3	C4	AT1	1.83652	2.88392e-06
Tspan15	C4	AT1	1.38019	3.3934e-06
Amotl2	C4	AT1	1.32979	3.69207e-06
Ptpre	C4	AT1	2.11138	3.9295e-06
Icam1	C4	AT1	1.97343	5.24766e-06
Sema3e	C4	AT1	1.71651	7.05231e-06
Phactr1	C4	AT1	1.38806	8.13189e-06
Fbln5	C4	AT1	1.43647	8.61175e-06
Pdpn	C4	AT1	1.46831	9.53526e-06
Scnn1g	C4	AT1	1.74972	9.74668e-06
Tns1	C4	AT1	1.488	1.19699e-05
Alcam	C4	AT1	1.20316	1.24092e-05
Ehd2	C4	AT1	1.25153	1.25251e-05
Krt7	C4	AT1	1.58576	1.34832e-05
Samhd1	C4	AT1	1.2222	1.51914e-05
Fstl3	C4	AT1	1.22993	2.33401e-05
Gramd2	C4	AT1	1.45807	2.42123e-05
Tead1	C4	AT1	1.89575	2.65349e-05
Cyp4b1	C4	AT1	1.37881	2.76354e-05
Dag1	C4	AT1	1.71764	2.99975e-05
Agrn	C4	AT1	1.31977	3.45331e-05
Ano1	C4	AT1	1.43907	6.79032e-05
Pvrl3	C4	AT1	1.96592	7.24572e-05
Timp2	C4	AT1	1.45002	9.92214e-05
Hs2st1	C4	AT1	1.15954	0.000158195
Sema3a	C4	AT1	1.55244	0.000217386
Csf1r	C4	AT1	1.45514	0.000260115
Tspan2	C4	AT1	1.79882	0.000323193
Npr2	C4	AT1	1.21963	0.000478132
Lims2	C4	AT1	1.74835	0.000515676
Fam174b	C4	AT1	1.61615	0.000569776
Sort1	C4	AT1	1.37576	0.000593601
Itgb6	C4	AT1	1.39993	0.000664802
Nt5e	C4	AT1	1.68023	0.000691006
Myl12b	C4	AT1	1.18665	0.000715541
Wwp1	C4	AT1	1.27928	0.00071808
Itgb1	C4	AT1	1.52996	0.000722061
Rasgrf2	C4	AT1	1.63889	0.00114313
Magi3	C4	AT1	1.49499	0.00117097
Ier3	C4	AT1	1.47754	0.00124779
Rabgap1l	C4	AT1	1.41238	0.00136485
Anxa5	C4	AT1	1.45919	0.00175358
Cav2	C4	AT1	1.34779	0.00189433
Crlf3	C4	AT1	1.12419	0.00190569
Plxna1	C4	AT1	1.01083	0.00203899
Tjp1	C4	AT1	1.10385	0.00206659
Arhgef26	C4	AT1	1.61677	0.00208689
Ltbp3	C4	AT1	1.31322	0.00229078
Cdkl5	C4	AT1	1.33259	0.00258354
Hspg2	C4	AT1	1.42258	0.00308876
Nebl	C4	AT1	1.66464	0.00452767
Tmod1	C4	AT1	1.40388	0.00469888
Bcam	C4	AT1	1.11407	0.00493664
Utrn	C4	AT1	1.28454	0.00535062
Fzd2	C4	AT1	1.00723	0.00556522
Cnn2	C4	AT1	1.36766	0.00633836
Smpdl3a	C4	AT1	1.50912	0.0068069
Arhgap1	C4	AT1	1.04496	0.00734106
Sema3b	C4	AT1	1.19487	0.00788934
Bdnf	C4	AT1	1.0413	0.00824931
Fermt2	C4	AT1	1.10791	0.0101511
Adamtsl4	C4	AT1	1.50788	0.0110931
F11r	C4	AT1	1.02907	0.0114383
Plod1	C4	AT1	1.67114	0.0121927
Il18r1	C4	AT1	1.07544	0.0129672
Nipa1	C4	AT1	1.25167	0.0134706
Slc39a8	C4	AT1	1.10919	0.0148059
Capn2	C4	AT1	1.28825	0.0164472
Hck	C4	AT1	1.24544	0.0169043
Wwc1	C4	AT1	1.19087	0.0182212
Cers2	C4	AT1	1.05449	0.0194668
Ctnna1	C4	AT1	1.2132	0.0203712
Arhgap31	C4	AT1	1.15388	0.0227096
Otud7b	C4	AT1	1.32385	0.0254096
Scel	C4	AT1	1.06093	0.0263761
Scnn1b	C4	AT1	1.63093	0.0297047
Gpm6a	C4	AT1	1.26513	0.0342294
Myh14	C4	AT1	1.07251	0.0367401
Fam63b	C4	AT1	1.13893	0.041694
Ptprf	C4	AT1	1.21003	0.045325
Slc6a14	C4	AT1	1.10745	0.0472731
1700003M02Rik	C5	Ciliated	1.80675	1.89087e-12
Cdhr3	C5	Ciliated	1.27513	1.10823e-09
Odf3b	C5	Ciliated	1.58003	1.56248e-09
Cfap53	C5	Ciliated	1.18732	1.71351e-09
Wif1	C5	Ciliated	1.25239	4.08642e-09
Ak7	C5	Ciliated	1.396	4.54604e-09
Iqca	C5	Ciliated	1.15045	6.48525e-09
Tekt1	C5	Ciliated	1.80543	8.5811e-09
Cfap126	C5	Ciliated	2.11586	1.0588e-08
Traf3ip1	C5	Ciliated	1.53063	1.08945e-08
Tmem107	C5	Ciliated	1.97509	3.24316e-08
Sntn	C5	Ciliated	1.99962	8.2526e-08
Ccdc162	C5	Ciliated	1.21381	1.94398e-07
Ppil6	C5	Ciliated	1.52151	2.64276e-07
Ttll6	C5	Ciliated	1.75431	5.40034e-07
1700016K19Rik	C5	Ciliated	1.19022	5.41553e-07
Rsph1	C5	Ciliated	3.13079	1.00062e-06
Fam183b	C5	Ciliated	3.238	1.09873e-06
Ift81	C5	Ciliated	1.02871	2.02995e-06
Enkur	C5	Ciliated	1.71201	2.12217e-06
Fam47e	C5	Ciliated	1.39084	3.74809e-06
1700001C02Rik	C5	Ciliated	2.30681	9.12056e-06
Ccdc153	C5	Ciliated	2.47888	1.07996e-05
Nme9	C5	Ciliated	2.38999	1.20493e-05
Elof1	C5	Ciliated	2.22611	1.20667e-05
Dynlrb2	C5	Ciliated	2.99639	1.51374e-05
Cfap54	C5	Ciliated	1.756	1.54482e-05
Ccdc146	C5	Ciliated	1.07301	1.64663e-05
Wdr78	C5	Ciliated	1.03346	1.74346e-05
Maats1	C5	Ciliated	1.48213	1.84237e-05
Lrrc48	C5	Ciliated	1.10472	1.97437e-05
1700088E04Rik	C5	Ciliated	1.95207	2.11298e-05
Ak8	C5	Ciliated	1.2201	2.235e-05
Vpreb3	C5	Ciliated	1.63678	2.56005e-05
Mlf1	C5	Ciliated	2.38986	2.57654e-05
Pifo	C5	Ciliated	2.24904	2.69369e-05
Capsl	C5	Ciliated	1.79424	3.12766e-05
1110017D15Rik	C5	Ciliated	2.63726	3.63582e-05
Dnah5	C5	Ciliated	1.33953	4.00886e-05
Calml4	C5	Ciliated	2.94676	4.16234e-05
Map1b	C5	Ciliated	1.44149	4.62676e-05
Susd2	C5	Ciliated	1.75831	4.81681e-05
Saxo2	C5	Ciliated	1.63023	4.81681e-05
BC051019	C5	Ciliated	1.06371	5.95476e-05
Dnah6	C5	Ciliated	1.92699	6.43871e-05
Dnah12	C5	Ciliated	1.71224	7.07018e-05
Clic6	C5	Ciliated	1.35853	9.07485e-05
Cyp2s1	C5	Ciliated	3.4091	9.8353e-05
D430036J16Rik	C5	Ciliated	1.20381	0.000109789
Igfbp5	C5	Ciliated	1.62544	0.000149203
Plet1	C5	Ciliated	1.59748	0.000166333
Lrriq1	C5	Ciliated	1.43633	0.000166333
Vwa3a	C5	Ciliated	1.32776	0.000203101
Ccdc39	C5	Ciliated	1.72974	0.000288558
Pltp	C5	Ciliated	2.46834	0.00029007
Hspa2	C5	Ciliated	2.08716	0.000322152
Mak	C5	Ciliated	1.38996	0.000435698
Foxj1	C5	Ciliated	1.08222	0.000439675
Fam216a	C5	Ciliated	1.18658	0.000573859
B3gnt4	C5	Ciliated	1.59804	0.000587071
Lrrc51	C5	Ciliated	1.63767	0.000601585
Ccdc30	C5	Ciliated	1.80042	0.000633445
Ccdc108	C5	Ciliated	2.07218	0.000775252
Pih1d2	C5	Ciliated	1.09012	0.000796545
Spef2	C5	Ciliated	1.61485	0.000819161
1700026L06Rik	C5	Ciliated	1.62795	0.000842641
Nme5	C5	Ciliated	1.49312	0.000878371
Riiad1	C5	Ciliated	1.83352	0.00101103
Fam213a	C5	Ciliated	1.52811	0.00102567
Dynlt1c	C5	Ciliated	1.5255	0.00119257
Acsl3	C5	Ciliated	1.6578	0.00119803
Cdhr4	C5	Ciliated	1.47881	0.00121132
Dynlt1a	C5	Ciliated	1.34822	0.00134768
Dynlt1b	C5	Ciliated	1.49421	0.00141526
Dynlt1f	C5	Ciliated	1.38799	0.00141526
Cfap44	C5	Ciliated	1.39879	0.00158415
Ccdc113	C5	Ciliated	1.43226	0.00163177
Net1	C5	Ciliated	1.43521	0.00170271
Tppp3	C5	Ciliated	2.07654	0.00180226
Dpy30	C5	Ciliated	1.49397	0.00181548
Plcb3	C5	Ciliated	1.8008	0.00201625
Cfap45	C5	Ciliated	1.61838	0.002192
Ubxn10	C5	Ciliated	1.54502	0.00225926
Hspa4l	C5	Ciliated	1.26543	0.00232654
1110004E09Rik	C5	Ciliated	1.49547	0.00240784
Bok	C5	Ciliated	1.1879	0.0024219
Ptges3	C5	Ciliated	1.92352	0.00293932
Tctex1d4	C5	Ciliated	1.42449	0.00308964
Smim5	C5	Ciliated	1.35747	0.00320916
Dnah7a	C5	Ciliated	1.00398	0.00320916
Fam216b	C5	Ciliated	1.44037	0.00323484
Mr1	C5	Ciliated	1.12883	0.00381997
1700007K13Rik	C5	Ciliated	1.90767	0.00445026
Cfap43	C5	Ciliated	1.71058	0.00535311
AU040972	C5	Ciliated	1.77212	0.00550562
Drc1	C5	Ciliated	1.34784	0.00678207
Chchd10	C5	Ciliated	1.39195	0.00690648
Ccdc181	C5	Ciliated	1.23765	0.0070385
Fhad1	C5	Ciliated	1.17567	0.00828111
Cbr21	C5	Ciliated	1.67014	0.0082822
1700028P14Rik	C5	Ciliated	1.07062	0.00847885
Slc25a5	C5	Ciliated	1.35861	0.0107752
1700026D08Rik	C5	Ciliated	1.34372	0.0108606
Dmkn	C5	Ciliated	1.46258	0.0114311
Cldn3	C5	Ciliated	1.8348	0.01182
Mcee	C5	Ciliated	1.3017	0.0120579
Ccpg1os	C5	Ciliated	1.23788	0.0129355
6820408C15Rik	C5	Ciliated	1.50973	0.0141113
Dcdc5	C5	Ciliated	1.1703	0.0152718
Phtf1	C5	Ciliated	1.08987	0.0167606
Lrrc10b	C5	Ciliated	1.04979	0.0190495
Myb	C5	Ciliated	1.27378	0.0196356
Csrp2	C5	Ciliated	1.0293	0.0199293
Rsph4a	C5	Ciliated	1.15162	0.0237184
Fam149a	C5	Ciliated	1.02618	0.0238146
Cd24a	C5	Ciliated	2.52686	0.0250636
Gm29538	C5	Ciliated	1.01262	0.0269382
1700007G11Rik	C5	Ciliated	1.3419	0.0294777
Rsph9	C5	Ciliated	1.59395	0.0354238
Calm1	C5	Ciliated	1.14795	0.03844
Bphl	C5	Ciliated	1.98027	0.0397146
Tomm7	C5	Ciliated	1.64967	0.0419067
Tspan1	C5	Ciliated	1.58145	0.0425982
Pcp4l1	C5	Ciliated	2.06335	0.043876
Ppp1r36	C5	Ciliated	1.23784	0.0440372
Ckb	C5	Ciliated	1.44564	0.0444621
Hdc	C5	Ciliated	1.29708	0.0478574
Paip2	C5	Ciliated	1.20277	0.0483165

## Sheet: Supplementary Table S2
Supplementary Table S2
Top 100 AT1 cell-enriched genes in our scRNA-seq analysis
Pink-highlight indicates three genes identified as both AT1 cell- and lung-tissue enriched genes.
*MCS: Mouse Cell Atlas
** Wang Y, Tang Z, Huang H, Li J, Wang Z, Yu Y, Zhang C, Dai H, Wang F, Cai T, and Tang N. Pulmonary alveolar type I cell population consists of two distinct subtypes that differ in cell fate. Proc Natl Acad Sci U S A 115: 2407-2412, 2018.
# Marconett CN, Zhou B, Sunohara M, Pouldar TM, Wang H, Liu Y, Rieger ME, Tran E, Flodby P, Siegmund KD, Crandall ED, Laird-Offringa IA, and Borok Z. Cross-species transcriptome profiling identifies new alveolar epithelial type I cell-specific genes. Am J Respir Cell Mol Biol 56: 310-321, 2017.
## GTEx: The Genotype-Tissue Expression (GTEx) portal site (https://gtexportal.org/)
	Mouse		Mouse				Human
	Our dataset		Other scRNA-seq dataset				Bulk RNA-seq		Human Protein Atlas
Mouse symbol	FDR	Human symbol	MCS*	LungMAP	PNAS**	AT1 cell-enriched among all datasets	Differentiation#	GTEx##	Location
Ager	8.52371e-23	AGER	AT1 cell-enriched	AT1 cell-enriched	AT1 cell-enriched	yes	UP in AT1-like cell	Lung-enriched	Plasma membrane
Rtkn2	2.21991e-12	RTKN2	AT1 cell-enriched	AT1 cell-enriched	AT1 cell-enriched	yes	UP in AT1-like cell	Lung-enriched
Col4a3	2.47e-12	COL4A3	AT1 cell-enriched	AT1 cell-enriched	AT1 cell-enriched	yes	UP in AT1-like cell
Clic5	3.34292e-12	CLIC5	AT1 cell-enriched	AT1 cell-enriched	AT1 cell-enriched	yes	UP in AT1-like cell		Plasma membrane
Spock2	3.50658e-12	SPOCK2	AT1 cell-enriched		AT1 cell-enriched		UP in AT1-like cell
Sparc	3.90118e-12	SPARC	AT1 cell-enriched	AT1 cell-enriched	AT1 cell-enriched	yes	UP in AT1-like cell
Akap5	4.28763e-12	AKAP5	AT1 cell-enriched	AT1 cell-enriched	AT1 cell-enriched	yes
Vegfa	4.87808e-12	VEGFA	AT1 cell-enriched	AT1 cell-enriched	AT1 cell-enriched	yes	UP in AT1-like cell
Hopx	7.75991e-12	HOPX	AT1 cell-enriched	AT1 cell-enriched	AT1 cell-enriched	yes	UP in AT1-like cell
Fam189a2	7.83936e-12	FAM189A2	AT1 cell-enriched		AT1 cell-enriched		UP in AT1-like cell
Pmp22	7.86832e-12	PMP22	AT1 cell-enriched		AT1 cell-enriched
Emp2	2.45252e-11	EMP2	AT1 cell-enriched	AT1 cell-enriched	AT1 cell-enriched	yes	UP in AT1-like cell
Col4a4	5.76889e-11	COL4A4	AT1 cell-enriched		AT1 cell-enriched		UP in AT1-like cell
Dusp7	1.22259e-10	DUSP7	AT1 cell-enriched		AT1 cell-enriched
Dpysl2	1.23016e-10	DPYSL2	AT1 cell-enriched	AT1 cell-enriched	AT1 cell-enriched	yes	UP in AT1-like cell		Plasma membrane
Cldn18	2.10911e-10	CLDN18	AT1 cell-enriched	AT1 cell-enriched	AT1 cell-enriched	yes	UP in AT1-like cell
Malat1	4.97399e-10	MALAT1	AT1 cell-enriched		AT1 cell-enriched
Limch1	8.35758e-10	LIMCH1	AT1 cell-enriched		AT1 cell-enriched		UP in AT1-like cell
Lama3	9.33489e-10	LAMA3	AT1 cell-enriched		AT1 cell-enriched		UP in AT1-like cell
Cav1	1.00686e-09	CAV1	AT1 cell-enriched		AT1 cell-enriched		UP in AT1-like cell
Cadm1	1.59958e-09	CADM1	AT1 cell-enriched		AT1 cell-enriched		UP in AT1-like cell
Pxdc1	2.15837e-09	PXDC1	AT1 cell-enriched		AT1 cell-enriched		UP in AT1-like cell		Plasma membrane
Timp3	4.25911e-09	TIMP3	AT1 cell-enriched	AT1 cell-enriched	AT1 cell-enriched	yes	UP in AT1-like cell
Igfbp7	4.83522e-09	IGFBP7	AT1 cell-enriched		AT1 cell-enriched		UP in AT1-like cell
Cryab	5.08176e-09	CRYAB	AT1 cell-enriched	AT1 cell-enriched	AT1 cell-enriched	yes			Plasma membrane
Msn	6.03011e-09	MSN	AT1 cell-enriched	AT1 cell-enriched	AT1 cell-enriched	yes			Plasma membrane
Aqp5	6.33401e-09	AQP5	AT1 cell-enriched	AT1 cell-enriched	AT1 cell-enriched	yes	UP in AT1-like cell		Plasma membrane
Ndnf	8.03508e-09	NDNF	AT1 cell-enriched		AT1 cell-enriched		UP in AT1-like cell
Ahnak	8.10702e-09	AHNAK	AT1 cell-enriched	AT1 cell-enriched	AT1 cell-enriched	yes			Plasma membrane
Tspan8	8.35008e-09	TSPAN8	AT1 cell-enriched	AT1 cell-enriched	AT1 cell-enriched	yes	UP in AT1-like cell
Qk	1.0634e-08	QKI	AT1 cell-enriched	AT1 cell-enriched	AT1 cell-enriched	yes
Gprc5a	1.50438e-08	GPRC5A	AT1 cell-enriched	AT1 cell-enriched	AT1 cell-enriched	yes	UP in AT1-like cell	Lung-enriched	Plasma membrane
Cyp2b10	2.59338e-08		AT1 cell-enriched		AT1 cell-enriched
Neat1	2.80291e-08	NEAT1	AT1 cell-enriched		AT1 cell-enriched
Lmo7	4.58181e-08	LMO7	AT1 cell-enriched	AT1 cell-enriched	AT1 cell-enriched	yes	UP in AT1-like cell
Cped1	1.04034e-07	CPED1	AT1 cell-enriched		AT1 cell-enriched
Ndst1	1.04973e-07	NDST1	AT1 cell-enriched	AT1 cell-enriched	AT1 cell-enriched	yes	UP in AT1-like cell
F2r	1.0887e-07	F2R	AT1 cell-enriched		AT1 cell-enriched
Scd2	1.25199e-07	SCD5	AT1 cell-enriched	AT1 cell-enriched	AT1 cell-enriched	yes	UP in AT1-like cell
Rgcc	1.3359e-07	RGCC	AT1 cell-enriched	AT1 cell-enriched	AT1 cell-enriched	yes
Col4a2	1.45775e-07	COL4A2	AT1 cell-enriched		AT1 cell-enriched		UP in AT1-like cell
Slc44a2	1.58731e-07	SLC44A2	AT1 cell-enriched		AT1 cell-enriched		UP in AT1-like cell
Slco3a1	2.04309e-07	SLCO3A1	AT1 cell-enriched		AT1 cell-enriched
Igfbp6	2.15161e-07	IGFBP6	AT1 cell-enriched		AT1 cell-enriched
Prdx6	2.15731e-07	PRDX6	AT1 cell-enriched	AT1 cell-enriched	AT1 cell-enriched	yes			Plasma membrane
Mal2	2.17338e-07	MAL2	AT1 cell-enriched		AT1 cell-enriched
Npnt	2.91424e-07	NPNT	AT1 cell-enriched		AT1 cell-enriched
Macf1	3.437e-07	MACF1			AT1 cell-enriched				Plasma membrane
Myo1b	4.03361e-07	MYO1B	AT1 cell-enriched		AT1 cell-enriched		UP in AT1-like cell		Plasma membrane
Flrt3	4.14629e-07	FLRT3	AT1 cell-enriched		AT1 cell-enriched		UP in AT1-like cell		Plasma membrane
Rab11fip1	6.5628e-07	RAB11FIP1	AT1 cell-enriched		AT1 cell-enriched		UP in AT1-like cell
Igfbp2	6.63397e-07	IGFBP2	AT1 cell-enriched		AT1 cell-enriched		UP in AT1-like cell
Fgf1	7.16759e-07	FGF1	AT1 cell-enriched		AT1 cell-enriched
Myo1c	8.47291e-07	MYO1C	AT1 cell-enriched	AT1 cell-enriched	AT1 cell-enriched	yes	UP in AT1-like cell		Plasma membrane
Abca5	1.06587e-06	ABCA5			AT1 cell-enriched
Clic3	1.19373e-06	CLIC3	AT1 cell-enriched	AT1 cell-enriched	AT1 cell-enriched	yes	UP in AT1-like cell
Scnn1a	1.24125e-06	SCNN1A	AT1 cell-enriched		AT1 cell-enriched		UP in AT1-like cell
Ppp3ca	2.08391e-06	PPP3CA	AT1 cell-enriched		AT1 cell-enriched		UP in AT1-like cell
Mpp5	2.42575e-06	MPP5			AT1 cell-enriched				Plasma membrane
Pdgfa	2.46255e-06	PDGFA	AT1 cell-enriched		AT1 cell-enriched		UP in AT1-like cell
Fads3	2.88392e-06	FADS3	AT1 cell-enriched		AT1 cell-enriched
Tspan15	3.3934e-06	TSPAN15	AT1 cell-enriched		AT1 cell-enriched		UP in AT1-like cell
Amotl2	3.69207e-06	AMOTL2			AT1 cell-enriched		UP in AT1-like cell
Ptpre	3.9295e-06	PTPRE	AT1 cell-enriched		AT1 cell-enriched
Icam1	5.24766e-06	ICAM1	AT1 cell-enriched	AT1 cell-enriched	AT1 cell-enriched	yes	UP in AT1-like cell		Plasma membrane
Sema3e	7.05231e-06	SEMA3E	AT1 cell-enriched		AT1 cell-enriched
Phactr1	8.13189e-06	PHACTR1	AT1 cell-enriched		AT1 cell-enriched				Plasma membrane
Fbln5	8.61175e-06	FBLN5	AT1 cell-enriched		AT1 cell-enriched				Plasma membrane
Pdpn	9.53526e-06	PDPN	AT1 cell-enriched	AT1 cell-enriched	AT1 cell-enriched	yes
Scnn1g	9.74668e-06	SCNN1G	AT1 cell-enriched	AT1 cell-enriched	AT1 cell-enriched	yes	UP in AT1-like cell		Plasma membrane
Tns1	1.19699e-05	TNS1	AT1 cell-enriched		AT1 cell-enriched		UP in AT1-like cell
Alcam	1.24092e-05	ALCAM	AT1 cell-enriched
Ehd2	1.25251e-05	EHD2	AT1 cell-enriched	AT1 cell-enriched	AT1 cell-enriched	yes	UP in AT1-like cell		Plasma membrane
Krt7	1.34832e-05	KRT7	AT1 cell-enriched	AT1 cell-enriched	AT1 cell-enriched	yes	UP in AT1-like cell
Samhd1	1.51914e-05	SAMHD1	AT1 cell-enriched		AT1 cell-enriched				Plasma membrane
Fstl3	2.33401e-05	FSTL3	AT1 cell-enriched		AT1 cell-enriched		UP in AT1-like cell
Gramd2	2.42123e-05	GRAMD2	AT1 cell-enriched		AT1 cell-enriched		UP in AT1-like cell
Tead1	2.65349e-05	TEAD1	AT1 cell-enriched		AT1 cell-enriched
Cyp4b1	2.76354e-05	CYP4B1	AT1 cell-enriched		AT1 cell-enriched		UP in AT1-like cell
Dag1	2.99975e-05	DAG1	AT1 cell-enriched	AT1 cell-enriched	AT1 cell-enriched	yes	UP in AT1-like cell
Agrn	3.45331e-05	AGRN	AT1 cell-enriched	AT1 cell-enriched	AT1 cell-enriched	yes	UP in AT1-like cell		Plasma membrane
Ano1	6.79032e-05	ANO1	AT1 cell-enriched		AT1 cell-enriched
Pvrl3	7.24572e-05	NECTIN3			AT1 cell-enriched
Timp2	9.92214e-05	TIMP2	AT1 cell-enriched		AT1 cell-enriched		UP in AT1-like cell
Hs2st1	0.000158195	HS2ST1	AT1 cell-enriched	AT1 cell-enriched	AT1 cell-enriched	yes
Sema3a	0.000217386	SEMA3A	AT1 cell-enriched		AT1 cell-enriched
Csf1r	0.000260115	CSF1R	AT1 cell-enriched		AT1 cell-enriched				Plasma membrane
Tspan2	0.000323193	TSPAN2	AT1 cell-enriched		AT1 cell-enriched
Npr2	0.000478132	NPR2
Lims2	0.000515676	LIMS2	AT1 cell-enriched		AT1 cell-enriched
Fam174b	0.000569776	FAM174B	AT1 cell-enriched		AT1 cell-enriched
Sort1	0.000593601	SORT1	AT1 cell-enriched				UP in AT1-like cell		Plasma membrane
Itgb6	0.000664802	ITGB6			AT1 cell-enriched		UP in AT1-like cell
Nt5e	0.000691006	NT5E	AT1 cell-enriched		AT1 cell-enriched				Plasma membrane
Myl12b	0.000715541	MYL12B	AT1 cell-enriched		AT1 cell-enriched
Wwp1	0.00071808	WWP1			AT1 cell-enriched				Plasma membrane
Itgb1	0.000722061	ITGB1	AT1 cell-enriched		AT1 cell-enriched				Plasma membrane
Rasgrf2	0.00114313	RASGRF2			AT1 cell-enriched
Magi3	0.00117097	MAGI3			AT1 cell-enriched		UP in AT1-like cell
Ier3	0.00124779	IER3	AT1 cell-enriched		AT1 cell-enriched
